# Supplementary material for: Measuring and understanding information storage and transfer in a simulated human gut microbiome
Source: PLoS Comput Biol. 2024 Sep 17;20(9):e1012359. doi: 10.1371/journal.pcbi.1012359 (PMC11407623; doi:10.1371/journal.pcbi.1012359)
Supplement: S2 Table — (CSV) [file pcbi.1012359.s006.csv]

Anaerostipes_caccae_DSM_14662	10	10	10	12	13	15	21	25	30	32	46	60	60	64	64	84	84	84	84	84	84	84	84	84	84	84	84	84	84	84	84	84	84	84	84	84	98	118	127	135	150	159	163	164	164	165	165	165	165
Bacteroides_thetaiotaomicron_VPI_5482	10	10	12	17	22	32	36	44	64	72	88	104	136	144	144	159	160	160	174	176	176	176	176	176	176	176	176	176	176	176	176	176	176	176	112	112	112	112	112	112	112	112	112	112	112	112	112	112	112
Bifidobacterium_longum_NCC2705	10	10	10	12	16	18	21	30	36	36	42	58	60	64	72	72	72	72	72	72	72	72	72	72	72	72	72	72	72	72	72	72	72	72	72	72	72	72	72	72	72	72	72	72	72	72	72	72	72
Blautia_producta_DSM_2950	10	10	10	11	13	15	18	24	28	32	36	48	56	60	66	68	68	68	68	68	68	68	68	68	68	68	68	68	68	68	68	68	68	68	68	68	87	101	117	120	120	120	120	121	122	122	123	123	123
Clostridium_ramosum_VPI_0427_DSM_1402	10	10	10	10	10	11	14	15	15	17	18	18	19	21	25	28	28	28	28	28	28	28	28	28	28	28	28	28	28	28	28	28	28	28	28	28	30	32	34	36	36	36	36	36	36	36	36	36	36
Escherichia_coli_str_K_12_substr_MG1655	10	10	10	10	11	15	16	21	28	30	42	56	60	83	103	119	120	127	128	158	166	168	168	170	182	184	184	194	207	217	218	218	218	218	218	218	218	218	218	218	218	219	220	222	222	222	222	223	224
Lactobacillus_plantarum_subsp_plantarum_ATCC_14917	10	10	10	10	10	10	10	12	12	13	15	16	18	18	18	21	22	22	22	22	22	22	22	22	22	22	22	22	22	22	22	22	22	22	22	22	25	31	35	35	35	35	35	36	36	36	36	36	36
[truncated: 135 more columns]
