# Supplementary material for: Measuring and understanding information storage and transfer in a simulated human gut microbiome
Source: PLoS Comput Biol. 2024 Sep 17;20(9):e1012359. doi: 10.1371/journal.pcbi.1012359 (PMC11407623; doi:10.1371/journal.pcbi.1012359)
Supplement: S4 Table — (XLSX) [file pcbi.1012359.s008.xlsx]

## Sheet: without enforced interaction
Anaerostipes_caccae_DSM_14662	10	10	10	10	10	10	10	10	10	10	10	11	12	14	14	14	15	16	16	16	17	18	18	18	18	18	18	18	18	18	18	20	21	21	21	21	21	23
Bacteroides_thetaiotaomicron_VPI_5482	10	10	10	10	10	10	10	10	10	13	15	16	17	17	17	18	18	18	18	19	19	21	25	27	29	31	31	31	31	31	31	31	31	31	31	11	5	1
Bifidobacterium_longum_NCC2705	10	10	10	10	10	10	10	10	10	10	11	11	11	11	11	11	13	13	16	16	17	18	18	18	19	19	19	19	19	22	22	22	22	22	22	22	22	22
Blautia_producta_DSM_2950	10	10	10	10	10	10	10	10	10	10	10	10	10	10	12	12	13	15	16	16	17	18	18	18	18	18	18	18	19	19	19	19	19	19	19	19	19	19
Clostridium_ramosum_VPI_0427_DSM_1402	10	10	10	10	10	10	10	10	10	10	10	10	10	10	10	11	11	11	11	12	12	12	12	13	13	13	14	14	14	14	14	14	14	14	14	14	14	14
Escherichia_coli_str_K_12_substr_MG1655	10	10	10	10	10	10	10	10	10	10	10	10	12	12	14	15	16	16	17	18	19	19	19	19	21	24	24	24	30	30	30	32	32	34	34	34	34	34
Lactobacillus_plantarum_subsp_plantarum_ATCC_14917	10	10	10	10	10	10	10	10	10	10	10	10	10	10	10	10	10	10	11	11	11	11	11	11	11	11	11	11	11	11	12	12	12	12	12	12	12	12

## Sheet: with enforced interaction
Anaerostipes_caccae_DSM_14662	10	10	10	10	10	10	10	10	10	10	10	11	12	14	14	14	15	16	16	16	17	18	18	18	18	18	18	18	18	21	21	26	28	30	32	35	36	36
Bacteroides_thetaiotaomicron_VPI_5482	10	10	10	10	10	10	10	10	10	13	15	16	17	17	17	18	18	18	18	19	19	21	25	27	29	31	31	31	31	34	62	100	144	272	327	471	523	529
Bifidobacterium_longum_NCC2705	10	10	10	10	10	10	10	10	10	10	11	11	11	11	11	11	13	13	16	16	17	18	18	18	19	19	19	19	19	22	22	22	22	24	26	32	35	36
Blautia_producta_DSM_2950	10	10	10	10	10	10	10	10	10	10	10	10	10	10	12	12	13	15	16	16	17	18	18	18	18	18	18	18	19	19	19	19	19	20	23	23	23	25
Clostridium_ramosum_VPI_0427_DSM_1402	10	10	10	10	10	10	10	10	10	10	10	10	10	10	10	11	11	11	11	12	12	12	12	13	13	13	14	34	34	34	35	37	38	43	44	46	47	49
Escherichia_coli_str_K_12_substr_MG1655	10	10	10	10	10	10	10	10	10	10	10	10	12	12	14	15	16	16	17	18	19	19	19	19	21	24	24	24	32	36	38	48	60	68	76	109	122	125
Lactobacillus_plantarum_subsp_plantarum_ATCC_14917	10	10	10	10	10	10	10	10	10	10	10	10	10	10	10	10	10	10	11	11	11	11	11	11	11	11	11	11	11	11	12	12	12	12	12	12	12	12
